# Supplementary material for: Super-resolution imaging reveals α-synuclein seeded aggregation in SH-SY5Y cells
Source: Commun Biol. 2021 May 21;4:613. doi: 10.1038/s42003-021-02126-w (PMC8139990; doi:10.1038/s42003-021-02126-w)
Supplement: Supplementary file 8 — Supplementary Data 1 [file 42003_2021_2126_MOESM8_ESM.xlsx]

## Sheet: Figure 1
Number of aggregates per cell (Fig.1c)
	0 h	4 h	24 h	48 h	72 h			0 h	4 h	24 h	48 h	72 h			0 h	4 h	24 h	48 h	72 h
1st experiment	0	18	20.5	3	71		2nd experiment	9	1	108.5	172	90		3rd experiment	3	37	90	137	67
	11	0	33	100	103			14	0	62	44.5	65.5			1	107	55	1.5	67
	5	2	40	245	100			10	1.5	48	99	72			16.5	19	54	18	185
	0	3	34	68	38			18.5	0	270.667	48	39			1	0	64	12.5	101
	0	8.33333	37.5	253	7			13	3.5	52	36	66			1	47.5	156	27	240.5
	0.33333	46	0	173	39			0	0	87	25	44			29	35	113	97.5	80
	6	0	7	361	22.5			4	14.5	182	39	12			9.5	11	334	30	63
	0	18.3333	11	37	29.5			7	1	199	50	266			2	45.5	64.5	173	146
	0	0.33333	37	0.5	59			0	0.5	56	55	41.5			2	16.5	217	156	241
	2	0	45.5		65			6		32	45	52			1	65		222.5	189.333
Mean aggregate length in each cell (nm) (Fig.1d)
	0 h	4 h	24 h	48 h	72 h			0 h	4 h	24 h	48 h	72 h			0 h	4 h	24 h	48 h	72 h
1st experiment	n/a	74.9531	68.4583	115.968	100.546		2nd experiment	34.4632	36.8625	68.4583	48.7096	55.219		3rd experiment	17.5322	43.9879	99.7884	64.8268	74.7615
	66.0644	n/a	70.5217	77.173	85.4113			35.8342	n/a	70.5217	60.8903	109.824			27.9965	64.2665	43.8834	54.9424	60.9233
	59.1546	20.9761	96.8371	84.1826	89.3376			37.1606	128.256	96.8371	87.2877	91.4224			67.3528	49.0755	51.6195	62.5969	51.4987
	n/a	97.7913	78.5046	70.3967	100.451			64.3401	n/a	78.5046	36.6172	90.4647			19.7965	n/a	59.7415	57.9681	38.2195
	n/a	85.2595	96.5757	85.8216	68.5837			49.055	143.41	96.5757	70.2474	125.736			8.2	64.7386	65.9087	61.9762	52.0717
	29.6647	75.4069	n/a	77.1866	78.1753			n/a	n/a	40.4727	31.0344	134.274			24.1433	39.0188	60.2499	80.5165	63.3807
	50.1176	n/a	70.4638	67.0575	66.0839			54.2396	66.0609	70.4638	58.3672	34.0782			37.8182	46.8036	60.2647	58.5343	69.8902
	n/a	108.933	66.9898	93.1252	90.3074			36.5613	29.6647	66.9898	71.0103	83.7622			33.6977	74.4163	53.6275	60.6706	60.2489
	n/a	12.2875	76.3378	36.8625	99.8099			n/a	36.8625	76.3378	56.8888	111.905			26.2983	34.8995	66.5975	70.9852	63.3311
	57.8386	n/a	86.8038		97.7611			27.1198		86.8038	52.4768	105.092			32.8	55.1904		74.358	55.5088
Kinetic analysis of the number of aggregates (Fig.1e)
Median values			95% credible interval					Fitted parameters
time (h)	median		time (h)	min	best	max			CI lower	Maximum likelihood value	CI upper
0	2.5		0	1.87395	4.27417	8.44288		a	46	59	77
4	3.5		1	2.14244	5.23267	12.0521		u0	0.040738	0.0724436	0.109648
24	55		2	2.44726	6.38104	16.8256		k	0.14	0.22	0.41
48	50		3	2.7927	7.74514	22.8253
72	66.5		4	3.18332	9.34903	29.9013
			5	3.62401	11.2124	37.6465
			6	4.11982	13.3473	45.4615
			7	4.67599	15.7548	52.7252
			8	5.29775	18.4212	58.9792
			9	5.99019	21.3164	64.0186
			10	6.75811	24.3932	67.867
			11	7.60576	27.5889	70.687
			12	8.5366	30.8304	72.6916
			13	9.55301	34.0399	74.0859
			14	10.656	37.143	75.0411
			15	11.845	40.0748	75.6888
			16	13.1174	42.785	76.1248
			17	14.4686	45.2404	76.4169
			18	15.8917	47.4246	76.6121
			19	17.3777	49.3361	76.7421
			20	18.9153	50.9853	76.8287
			21	20.4915	52.3907	76.8862
			22	22.0919	53.5759	76.9244
			23	23.7013	54.5666	76.9498
			24	25.3037	55.3885	76.9667
			25	26.8839	56.0663	76.9779
			26	28.4272	56.6223	76.9853
			27	29.9205	57.0765	76.9903
			28	31.3522	57.4464	76.9935
			29	32.7131	57.7467	76.9957
			30	33.996	57.9899	76.9972
			31	35.1958	58.1867	76.9981
			32	36.31	58.3455	76.9987
			33	37.3375	58.4736	76.9992
			34	38.2793	58.5768	76.9994
			35	39.1374	58.6599	76.9996
			36	39.9154	58.7267	76.9998
			37	40.6173	58.7805	76.9998
			38	41.2478	58.8237	76.9999
			39	41.8121	58.8585	76.9999
			40	42.3154	58.8864	77
			41	42.7629	58.9088	77
			42	43.1597	58.9268	77
			43	43.5107	58.9412	77
			44	43.8205	58.9528	77
			45	44.0934	58.9621	77
			46	44.3335	58.9696	77
			47	44.5443	58.9756	77
			48	44.7292	58.9804	77
			49	44.8912	58.9843	77
			50	45.033	58.9874	77
			51	45.1571	58.9899	77
			52	45.2654	58.9919	77
			53	45.3601	58.9935	77
			54	45.4426	58.9948	77
			55	45.5147	58.9958	77
			56	45.5775	58.9966	77
			57	45.6323	58.9973	77
			58	45.68	58.9978	77
			59	45.7215	58.9983	77
			60	45.7577	58.9986	77
			61	45.7892	58.9989	77
			62	45.8166	58.9991	77
			63	45.8405	58.9993	77
			64	45.8613	58.9994	77
			65	45.8794	58.9995	77
			66	45.8951	58.9996	77
			67	45.9088	58.9997	77
			68	45.9207	58.9998	77
			69	45.931	58.9998	77
			70	45.94	58.9998	77
			71	45.9478	58.9999	77
			72	45.9546	58.9999	77
The percentage of cells (Fig. 1f)
	<10 aggregates per cell	10-50 aggregates per cell	>50 aggregates per cell
0 h	76.7	23.3	-3.55271e-15
4 h	55.2	37.9	6.9
24 h	6.9	34.5	58.6
48 h	10.3	41.4	48.3
72 h	3.3	26.7	70

## Sheet: Figure 2
Number of aggregates per cell (Fig.2c)
		Ctrl 24 h	Seeded 24 h	+ BTZ	+ CFZ	+ MG133	+MG133 / BafA1			Ctrl 24 h	Seeded 24 h	+ BTZ	+ CFZ	+ MG133	+MG133 / BafA1			Ctrl 24 h	Seeded 24 h	+ BTZ	+ CFZ	+ MG133	+MG133 / BafA1
	1st experiment	0	30	10	0	1	3.5		2nd experiment	3	142	7	7	12	5		3rd experiment	1	51.5	1.5	2	5.5	4
	--	0	5	1	0	0	23			5	211	7	3.5	9	0			0	23	0	4.5	11	1
	--	0	12	6	0	0	12			0	10	3	13	8.5	1			0	34	0	9	15	1
	--	0	18	3	0	8	2			7	112	4	4	16	1			0.5	34	0	4	0	3
	--	0	176	1	0	8	15.5			4	21.3333		0	10	3			1	75	5	24	13	1
	--	0	46	26	0	20	19			3	83.5		0	25	4			0	39	3	1	4	1
	--	0	37	3	0	26	7.5			6	6		0	15	3			0	55	2	13	0	6
	--	0	86	0	0	20				8	7		3	2.5	3			0	35.5	8	4	19	3
	--	0	22	4	0	3				0	23		6.5	21	1			0	53	3	24		2
	--	0	70	3.5	2	24				0	146		8	4	2			0		5	7		1
																				2
																				4
																				1.33333
																				2.5
																				1.5
Mean aggregate length in each cell (nm) (Fig.2d)
			Seeded 24 h	+ BTZ	+ CFZ	+ MG133	+MG133 / BafA1				Seeded 24 h	+ BTZ	+ CFZ	+ MG133	+MG133 / BafA1				Seeded 24 h	+ BTZ	+ CFZ	+ MG133	+MG133 / BafA1
	1st experiment		132.141	60.4866	n/a	56.6555	35.8707		2nd experiment		111.176	119.912	82.9445	139.455	34.316		3rd experiment		108.878	119.352	119.665	109.833	13.375
			119.003	80.716	n/a	n/a	41.9188				106.38	118.365	77.2309	87.1683					93.8523	67.6346	59.8202	50.1277	26.75
			115.442	43.8973	n/a	n/a	48.8483				94.9348	91.8605	61.3228	99.8398	32.2901				107.093	n/a	147.653	118.853	34.9017
			99.1739	53.8106	n/a	71.9021	56.6473				104.501	162.325	72.5035	117.11	13.375				68.5427	n/a	167.737	n/a	32.2901
			150.604	65.7	n/a	100.506	44.9175				103.399		n/a	54.9412	22.2917				72.2312	n/a	64.7606	61.5659	45.6651
			106.264	87.3623	n/a	98.8006	70.2776				101.499		n/a	89.294	18.1038				104.838	59.105	66.6963	41.5607	22.2917
			87.6757	60.4196	n/a	70.4279	56.3103				184.939		n/a	35.986	30.4434				82.438	87.9896	74.9855	n/a	31.2083
			144.515	n/a	n/a	60.1968					174.143		95.0677	72.2216	25.9851				56.8092	72.2492	114.004	82.0561	22.8326
			84.9692	44.4642	n/a	59.2856					84.0806		84.5512	83.3775	40.125				67.3345	56.5138	76.5955		13.375
			76.5214	144.924	36.9562	41.0625					95.671		101.922	85.1868	20.0625					99.7854	91.157		30.0938
																				76.6864
																				95.2521
																				68.199
																				105.834
																				69.837
Number of aggregates per cell (Fig.2e)
		Ctrl 24 h	Seeded 24 h	+ 3-MA	+ BafA1	+ Rapamycin				Ctrl 24 h	Seeded 24 h	+ 3-MA	+ BafA1	+ Rapamycin				Ctrl 24 h	Seeded 24 h	+ 3-MA	+ BafA1	+ Rapamycin
	1st experiment	6.5	70	141	24	21.5			2nd experiment	5	98	15.6667	74	18			3rd experiment	7	124	6	8	38.5
		0	107	45	8	49.3333				2.5	42	5.5	22	19.3333				10.5	64.5	4.5	27	36
		0	48	43	28	14				34	132	41	6	13				1	138	45	71	17
		7	143	65	84	10				7.33333	39	41	26	11.5				3	75	157	61	2.5
		0	67.5	99	93.5	5					3.66667	6.33333	105.5	11				1	42	17.5	108	42
		0	11.75	160.5	44	32					208		11					5.66667		35	14	3
		14	22	34	46	2					3		51					1		32	131	17.5
		0	24.5	3.25	17	2					11.6667							2.5		39		23
			47	41		2					105							3		202		23
			174																	68.5
Mean aggregate length in each cell (nm) (Fig.2f)
			Seeded 24 h	+ 3-MA	+ BafA1	+ Rapamycin					Seeded 24 h	+ 3-MA	+ BafA1	+ Rapamycin					Seeded 24 h	+ 3-MA	+ BafA1	+ Rapamycin
	1st experiment		45.0988	32.4435	46.6855	38.7567			2nd experiment		42.4686	36.8397	39.8487	56.828			3rd experiment		51.2116	21.3491	34.33	57.2136
			87.915	55.2719	57.2637	53.6533					35.927	62.9361	44.8465	63.8166					58.9466	32.4483	72.2368	63.6613
			35.8832	41.6713	73.7001	33.9554					45.5042	45.4581	47.6474	74.8806					51.9458	52.9225	49.3949	89.5509
			65.4576	38.4702	49.4223	49.4756					53.0967	52.6856	45.4351	31.4067					45.5329	35.7592	46.6444	72.5338
			63.4026	26.3529	71.1861	34.229					105.315	40.2289	64.7143	75.2922					61.6977	36.2118	64.1364	89.0443
			46.9881	37.9043	44.7005	109.099					38.8781		73.8465							48.0397	69.5945	35.3474
			38.9859	37.0497	46.1538	46.4691					21.3491		61.9782							45.4655	49.9707	75.6717
			62.8333	35.2304	45.1504	74.5461					74.8482									79.3223		89.4561
			87.4504	61.8641	44.6206	97.8422					55.0011									59.2436		57.0605
			70.0868	38.1338		53.0211														45.3889
			159.232

## Sheet: Figure 3
Secreted aggregates per um^2 (Fig. 3b)
		1st experiment	2nd experiment	3rd experiment					1st experiment	2nd experiment	3rd experiment
Seeded	0 h	0.00227	0.00346	0.0013			Ctrl	0 h	0.0018	0.00301	0.000642581
	4 h	0.01247	0.00244	0.00732				4 h	0.00566	0.00807	0.00624
	24 h	0.02219	0.01585	0.02183				24 h	0.01537	0.01504	0.00868
	48 h	0.01659	0.01733	0.0238				48 h	0.01199	0.0114	0.00739
	72 h	0.01622	0.02603	0.02719				72 h	0.01254	0.01038	0.00845
Mean length of aggregates (nm) (Fig.3c)
		1st experiment	2nd experiment	3rd experiment					1st experiment	2nd experiment	3rd experiment
Seeded	0 h	21.484	22.2093	24.3174			Ctrl	0 h	26.7471	27.6713	25.8512
	4 h	32.0961	25.042	30.9947				4 h	29.5977	32.0568	31.9047
	24 h	34.0247	36.9264	36.4859				24 h	26.1924	30.6063	33.9777
	48 h	38.9385	37.4406	28.6214				48 h	30.3482	34.3747	35.2132
	72 h	37.5718	35.1099	33.1714				72 h	33.5593	31.0606	31.1715
Mean eccentricity (Fig.3d)
		1st experiment	2nd experiment	3rd experiment					1st experiment	2nd experiment	3rd experiment
Seeded	0 h	0.47517	0.41533	0.46944			Ctrl	0 h	0.49491	0.48037	0.47605
	4 h	0.49422	0.49776	0.49141				4 h	0.50222	0.52495	0.51218
	24 h	0.50298	0.50006	0.50248				24 h	0.50672	0.50875	0.49663
	48 h	0.49662	0.53083	0.4984				48 h	0.51165	0.5153	0.5244
	72 h	0.52083	0.50935	0.5144				72 h	0.51916	0.4921	0.50857

## Sheet: Figure 4
Number of aggregates per µm2 (Fig. 4a and c)
		1st experiment	2nd experiment	3rd experiment
Seeded 0 h	Medium only	0.00486	0.00452	0.0056
Seeded 0 h	+ IgG1	0.00462	0.00281	0.00671
Seeded 0 h	+ 6E10	0.00252	0.00338	0.00313
Seeded 0 h	+ Syn211	0.0046	0.00578	0.00562
Seeded 72 h	Medium only	0.01655	0.01941	0.01683
Seeded 72 h	+ IgG1	0.01323	0.01166	0.02052
Seeded 72 h	+ 6E10	0.00714	0.00571	0.01366
Seeded 72 h	+ Syn211	0.01508	0.00757	0.01383
Ctrl 0 h	Medium only	0.00125	0.00217	0.00157
Ctrl 0 h	+ IgG1	0.0018	0.00287	0.00273
Ctrl 0 h	+ 6E10	0.000932933	0.00207	0.00227
Ctrl 0 h	+ Syn211	0.000832976	0.0024	0.00307
Ctrl 72 h	Medium only	0.00491	0.00916	0.01111
Ctrl 72 h	+ IgG1	0.00613	0.006	0.01491
Ctrl 72 h	+ 6E10	0.00541	0.00444	0.0045
Ctrl 72 h	+ Syn211	0.00933	0.006	0.00816
Number of aggregates per um2 (Fig. 4b)
		0h	0h	0h	72h	72h	72h						0h	0h	0h	72h	72h	72h
		Total	Total	Total	>75 nm	>75 nm	>75 nm						Total	Total	Total	>75 nm	>75 nm	>75 nm
Seeded	Medium only	0.00486	0.00452	0.0056	0	4.76032e-05	0				Seeded	Medium only	0.01655	0.01941	0.01683	0.000666445	0.00117	0.000249917
Seeded	+6E10	0.00252	0.00338	0.00313	0	0	2.38016e-05				Seeded	+6E10	0.00714	0.00571	0.01366	0	0	0.000333222
Seeded	+Syn211	0.0046	0.00578	0.00562	0	0	9.52064e-05				Seeded	+Syn211	0.01508	0.00757	0.01383	0.000266578	4.76032e-05	0.000333222
Ctrl	Medium only	0.00125	0.00217	0.00157	0	0	0				Ctrl	Medium only	0.00491	0.00916	0.01111	0.000166611	0.000266578	0.000222148
Ctrl	+ 6E10	0.000932933	0.00207	0.00227	0	0	0				Ctrl	+ 6E10	0.00541	0.00444	0.0045	0.000266578	5.5537e-05	0.000166611
Ctrl	+ Syn211	0.000832976	0.0024	0.00307	0	0	0				Ctrl	+ Syn211	0.00933	0.006	0.00816	0.000266578	0	0
